# Supplementary material for: Pictolysin-III, a Hemorrhagic Type-III Metalloproteinase Isolated from Bothrops pictus (Serpentes: Viperidae) Venom, Reduces Mitochondrial Respiration and Induces Cytokine Secretion in Epithelial and Stromal Cell Lines
Source: Pharmaceutics. 2023 May 18;15(5):1533. doi: 10.3390/pharmaceutics15051533 (PMC10222873; doi:10.3390/pharmaceutics15051533)
Supplement: Supplementary file 1 [file pharmaceutics-15-01533-s001.zip]

Archive with 1 entries (1 files):
- pharmaceutics-2163664-supplementary.pdf
